# Supplementary material for: Subtle Changes at the RBD/hACE2 Interface During SARS-CoV-2 Variant Evolution: A Molecular Dynamics Study
Source: Biomolecules. 2025 Apr 7;15(4):541. doi: 10.3390/biom15040541 (PMC12024731; doi:10.3390/biom15040541)
Supplement: Supplementary file 1 [file biomolecules-15-00541-s001.zip]

Archive with 1 entries (1 files):
- biomolecules-3515097-supplementary.pdf
